# Supplementary material for: Performance of a Novel Electronic Nose for the Detection of Volatile Organic Compounds Relating to Starvation or Human Decomposition Post-Mass Disaster
Source: Sensors (Basel). 2024 Sep 12;24(18):5918. doi: 10.3390/s24185918 (PMC11435962; doi:10.3390/s24185918)
Supplement: Supplementary file 1 [file sensors-24-05918-s001.zip]

Archive with 1 entries (1 files):
- sensors-3111615-supplementary.pdf
